# Supplementary material for: Contemporaneous Trace and Body Fossils from a Late Pleistocene Lakebed in Victoria, Australia, Allow Assessment of Bias in the Fossil Record
Source: PLoS One. 2013 Jan 2;8(1):e52957. doi: 10.1371/journal.pone.0052957 (PMC3534647; doi:10.1371/journal.pone.0052957)
Supplement: Appendix S3 — List of the specimens catalogued from the VVP site (now housed in the MV collection). (XLSX) [file pone.0052957.s003.xlsx]

## Sheet: Sheet1
Skeletal Accumulation 1
Museum No.	Species	Element
MV P229998	Macropus cf. giganteus	4th ungual phalanx
MV P229999	Macropus cf. giganteus	Mt IV frags
MV P230002	Macropus spp. (large)	Vert frag
MV P230003	Macropus cf. ferragus	Calcaneum
MV P230004	Macropus cf. rufogriseus	L dentary with m3-4 (worn)
MV P230005	Bettong?	Mt IV
MV P230005	Thylogale?	R astragalus
MV P230006	Lasiorhinus spp.	complete upper cheek teeth in palate
MV P230008	Macropus cf. rufogriseus	L calcaneum
MV P230009	Macropus cf. rufogriseus	Mt IV
MV P230009	Thylogale?	pelvic frag
MV P230009	bandicoot?	L pelvis
MV P230009	large wombat (Ramsayia?)	molar
MV P230010	Lasiorhinus spp.	fragmented lower dentition
MV P230010	Small macropodine (rufogriseus? Thylogale?)	Mt IV shaft, humeral prox. epiphysis, distal fibula, 4th medial phalanx
MV P230010	Small potoroid?	Mt IV shaft, tibial shaft, fibular shaft, pelvic frag
MV P230012	Macropus cf. rufogriseus	distal R femur x2, maxilla with P3M1-3, 1 vert, L calc, distal MT IV
MV P230012	Lasiorhinus spp.	molar
MV P230012	Macropus spp. (large)	2 vert
MV P230012	Potoroid?	L femur
MV P230016	Macropus? Thylogale?	L Mt V
MV P230018	Macropus cf. giganteus	partial R pelvis
MV P230020	Macropus cf. giganteus	pelvic frag assoc with 230018
MV P230022	Macropus? Thylogale?	Mt IV
Skeletal Accumulation 2
Museum No.	Species	Element
MV P229701	Macropus cf. rufogriseus	distal Mt IV epiphysis
MV P229701	Lasiorhinus sp.	premolar frag
MV P229707	Macropus cf. giganteus	4th ungual phal.
MV P229708	Macropus cf. rufogriseus	part calcaneum
MV P229709	Macropus cf. rufogriseus	Mt IV
MV P229711	Macropus cf. rufogriseus	R tibial shaft
MV P229713	Lasiorhinus sp.	molar frags
MV P229713	Macropus cf. giganteus	dp3
MV P229713	Thylogale?	L distal tibial epiphysis and distal Mt V
MV P229716	Macropus cf. rufogriseus	R ilium and part acetabulum
MV P229717	Macropus cf. giganteus	L prox. Femur and tibial shaft
MV P229718	Macropus cf. giganteus	part L pelvis
MV P229720	Macropus cf. giganteus	lumbar vert
MV P229722	Macropus cf. rufogriseus	L lower molar and calcaneum
MV P229724	Macropus cf. giganteus	L Mt V
MV P229782	Macropus cf. giganteus	L tibial shaft
MV P229785	Lasiorhinus sp.	R ulnar frag
MV P229788	Macropus cf. giganteus	prox. Tibial epiphysis
MV P229789	Macropus cf. giganteus	R dentary with m1-4
MV P229793	Macropus cf. giganteus	R dentary (complete) with i1 and M2-4
MV P229795	Macropus cf. giganteus	scapular and pelvic frags
MV P229795	Thylogale?	Mt IV
MV P229796	Macropus cf. giganteus	L femur
MV P229797	Macropus cf. giganteus	R maxilla with M1-4 (juv) and Mt IV
MV P229797	Lasiorhinus sp.	L dentary with m1-4
MV P229798	Macropus cf. giganteus	L tibial shaft
MV P229798	Thylogale?	R prox. Femur
MV P229801	Macropus cf. giganteus	caudal vert and tibial shaft
MV P229804	Macropus cf. giganteus	pelvic frags and R maxilla with M2-3
MV P229804	Lasiorhinus sp.	part mandible missing incisors and most of R dentary
MV P229805	Macropus cf. greyi	L upper molar
MV P229805	Lasiorhinus sp.	molar frag
MV P229809	Macropus cf. giganteus	R dentary frag (edentulous) and navicular
MV P229810	Protemnodon sp.	premax. With L I1 and part R I3
MV P229812	Lasiorhinus sp.	L jaw (edentulous)
MV P229817	Lasiorhinus sp.	R i1
MV P229818	Lasiorhinus sp.	L dentary with p3-m4
MV P229819	Thylogale?	R femoral shaft
MV P229819	Macropus cf. giganteus	4th ungual phal.
MV P229969	Macropus cf. giganteus	part pelvis and Mt IV
MV P229969	Lasiorhinus sp.	molar frag
MV P229969	Macropus cf. rufogriseus	L dentary with m1-3 (small individual)
MV P229973	Thylogale or small Macropus	Mt IV
MV P229974	Macropus cf. rufogriseus	distal Mt IV epiphysis
MV P229974	Rodent (rattus?)	tibia
MV P229975	Macropus cf. rufogriseus	R ischium and part acetabulum
MV P229976	Lasiorhinus sp.	dentary frag
MV P229977	Macropus cf. giganteus	4th prox phal.
MV P229979	Macropus cf. giganteus	L prox femur and vert
MV P229984	Lasiorhinus sp.	R jaw with m1-4
MV P229985	Peramelid	Mt V
MV P229985	Lasiorhinus sp.	molar frag
MV P229990	Macropus cf. giganteus	R astragalus
MV P229991	Macropus cf. giganteus	4th ungual phal.
MV P229993	Macropus sp. (small)	L jaw with p3-m2
MV P229994	Macropus cf. rufogriseus	part molar
MV P230001	Macropus cf. rufogriseus	pelvic and vert frags
MV P230011	Macropus cf. rufogriseus	R calcaneum
MV P230011	Macropus cf. giganteus	R calcaneal frag and i1
MV P230011	Lasiorhinus sp.	2 molar frags, jaw frags and small premolar (from diff indiv)
MV P230013	Macropus cf. ferragus	4th medial phalanx
MV P230015	Lasiorhinus sp.	2 molars in maxilla
MV P230024	Macropus cf. rufogriseus	L calcaneum
MV P230078	Lasiorhinus sp.	molar x2
MV P230078	Rodent (rattus?)	I1 frag and tibio-fibular shaft
MV P230079	Macropus cf. giganteus	molar and L I3, pelvic frags (3 indivs)
MV P230079	Lasiorhinus cf. krefftii	L I1 (very wide)
MV P230079	Macropus cf. giganteus	4 large molars and one small, L I3, R i1
MV P230079	Lasiorhinus sp.	premolar and molar (diff indivs)
MV P230079	Peramelid	Mt IV
MV P230079	Macropus cf. rufogriseus	distal Mt IV x3, distal Mt V, distal fibula, part pelvis, 4th prox phal. X2 and calcaneum
MV P230081	Macropus cf. giganteus	molar frags and 4th med phal
MV P230081	Lasiorhinus sp.	premolar
MV P230081	Snail
MV P230082	Rodent	pelvis, calcaneum and incisor frag x2
MV P230082	Lasiorhinus sp.	molar
MV P230082	Thylogale?	i1 frag, 4th prox and ung phals, dist Mt V
MV P230082	Rodent	distal femur and humerus
MV P230082	Macropus cf. giganteus	molar and L I3
MV P230082	Macropus cf. rufogriseus	molar
MV P230082	Macropus cf. giganteus	molar x3
MV P230083	Macropus cf. giganteus	L cuboid
MV P230083	Rodent (mouse sized)	incisor frag and femoral shaft
MV P230088	Dasyurus cf. viverrinus	R jaw with c1-m1
MV P230105	Lasiorhinus sp.	L jaw with m1-3
MV P230106	Macropus cf. giganteus	R calcaneum
MV P230107	Macropus cf. giganteus	R calcaneum
MV P230108	Macropus cf. giganteus	distal femoral epiphysis
MV P230109	Macropus cf. giganteus	lower molar x2 and R i1 x2
MV P230110	Macropus cf. giganteus	R M3 in maxilla
MV P230111	Macropus cf. giganteus	R maxilla with M3
MV P230113	Macropus cf. giganteus	L M2-3 in maxilla
MV P230114	Macropus cf. giganteus	R jaw with m2-4
MV P230115	Macropus cf. giganteus	L astragalus
MV P230116	Lasiorhinus sp.	R jaw with m2-3
MV P230117	Lasiorhinus sp.	molar x5
MV P230118	Macropus cf. giganteus	4th med. Phalanx
MV P230119	Macropus cf. giganteus	R i1 (worn)
MV P230120	Macropus cf. giganteus	4th prox phal and jaw frag
MV P230121	Macropus cf. giganteus	R astragalus
MV P230122	Macropus cf. giganteus	R Mt V
MV P230123	Peramelid	L prox. Tibia
MV P230123	Macropus cf. giganteus	R femoral shaft, ulnar frag, part 4th ung, part cuboid, Mt V frag x2, large vert frags, pelvic frag x4 (2 indivs) and calcaneum
MV P230123	Lasiorhinus sp.	jaw frag x2
MV P230142	Macropus cf. giganteus	ulnar shaft
MV P230142	Macropus cf. rufogriseus	R femoral shaft
MV P230143	Rodent	femoral shaft
MV P230144	Macropus cf. giganteus	distal Mt IV, 4th prox. Phal and vert frag
MV P230144	Lasiorhinus sp.	molar frag
MV P230146	Macropus cf. rufogriseus	L humerus and tibial shaft
MV P230146	Lasiorhinus sp.	jaw frag
MV P230147	Macropus cf. rufogriseus	pelvic frag x2, tibial shaftand 4th ung phal. Frag
MV P230148	Macropus cf. rufogriseus	L calcaneum
MV P230150	Macropus cf. giganteus	L i1
MV P230152	Macropus cf. giganteus	caudal vert
MV P230330	Macropus cf. giganteus	4th medial phalanx
MV P230331	Macropus cf. giganteus	4th medial phalanx
MV P230332	Macropus cf. giganteus	4th medial phalanx
MV P230333	Macropus cf. giganteus	R cuboid
MV P230336	Macropus cf. giganteus	L Mt IV and V
MV P230337	Macropus cf. rufogriseus	R tibial shaft
MV P230338	Macropus cf. rufogriseus	pelvic frag and Mt IV x2 (diff indivs)
MV P230338	Macropus cf. giganteus	pelvic frag and L femoral frag
MV P230340	Lasiorhinus sp.	L jaw with p3-m3
MV P230341	Macropus cf. giganteus	L Mt V
MV P230342	Macropus (gracile wallaby)	Mt IV
MV P230343	Macropus cf. giganteus	scapula
MV P230347	Macropus cf. rufogriseus	R humeral shaft
MV P230348	Macropus cf. giganteus	L calcaneum
MV P230349	Macropus cf. giganteus	R maxilla with M1-3
MV P230350	Macropus cf. giganteus	R pelvic frag
MV P230351	Lasiorhinus sp.	part R ulna
MV P230351	Macropus cf. rufogriseus	part R ulna
MV P230352	Lasiorhinus sp.	L jaw with p3-m4
MV P230877	Macropus cf. giganteus	4th prox. Phalanx
MV P230878	Macropus cf. giganteus	4th prox. Phalanx
Float near SA1
Museum No.	Species	Element
MV P228863	Macropus cf. giganteus	L jaw with M2-4
MV P228864	Lasiorhinus sp.	R ulnar shaft
MV P228865	Lasiorhinus sp.	R jaw with M2-4
MV P228867	Macropus cf. rufogriseus	4th prox. Phalanx
MV P228868	Thylogale? Or v. small Macropus	right jaw with M2
MV P228868	Lasiorhinus sp.	molar
MV P228869	Macropus cf. ferragus	L astragalus
MV P228870	Macropus cf. ferragus	4th proximal phalanx
MV P228871	Macropus cf. rufogriseus	R jaw with M3-4
MV P228873	Macropus cf. giganteus	Mt IV
MV P228874	Macropus cf. ferragus	R maxilla with M1-4
MV P228875	Macropus cf. ferragus/giganteus	Mt V
MV P228967	Lasiorhinus sp.	jaw frag
MV P228968	Lasiorhinus sp.	3 premolar, 3 molars
MV P228972	Macropus cf. giganteus	upper molar frag x2
MV P229021	Macropus cf. giganteus	R calcaneum
MV P229027	Macropus cf. giganteus	R femoral shaft
MV P229028	Macropus cf. giganteus	Mt IV
MV P229698	Rattus sp.	R jaw with incisor and 3 molars
MV P229699	cf. Rattus	prox R femur
MV P229699	rodent	incisor frag
MV P229699	Peramelid	Mt IV (prox)
MV P229699	Macropus cf. giganteus	L lower I1
MV P229699	Elapid	vert
MV P229699	Dasyurid (small)	canine and molar frags (inc. M4)
MV P229700	Lasiorhinus sp.	L jaw frag with M1-4
MV P229702	Lasiorhinus sp.	molar frag x2
MV P229704	Macropus cf. rufogriseus	4th proximal phalanx
MV P229705	Macropus cf. rufogriseus	upper molar
MV P229706	Macropus cf. giganteus	4th proximal phalanx (prox end)
MV P229714	Lasiorhinus sp.	L jaw frag with M4
MV P229715	Macropus cf. giganteus	pelvic acetabulum
MV P229719	Macropus sp.	part jaw
MV P229794	Lasiorhinus sp.	part L ulna and part L humerus
MV P229802	Lasiorhinus sp.	part R jaw with P3-M4
MV P229803	Lasiorhinus sp.	upper molar
MV P229803	Macropus cf. rufogriseus	m3
MV P229807	Macropus cf. giganteus	R M3 and R M2 (diff individuals)
MV P229808	Bird	limb bone
MV P229814	Macropus cf. giganteus	L&R calcaneum (1 in 2 pieces)
MV P229814	Macropus cf. ferragus	part L calcaneum
MV P229814	Lasiorhinus sp.	part R jaw no teeth
MV P229983	Macropus cf. giganteus	part maxilla with at least 2 molars
MV P230000	Macropus cf. giganteus	pelvic frag
MV P230007	Macropus cf. rufogriseus	Mt IV distal end
MV P230007	Thylogale?	Astragalus
MV P230007	Dasyurus cf. viverrinus	L maxilla with P2-M4
MV P230007	Macropus cf. giganteus (possible rufogriseus)	L M4
MV P230007	Protemnodon cf. anak or roechus?	R lower molar
MV P230021	Thylogale?	Mt IV
MV P230021	Dasyurus cf. viverrinus	L maxilla with C1-M3 and distal L humerus
MV P230026	Macropus cf. ferragus	Mt IV (L & R)
MV P230026	Macropus cf. giganteus	Mt V
MV P230026	Macropus or Thylogale?	Mt IV
MV P230026	Macropus cf. rufogriseus	jaw frag (R)
MV P230026	Macropus cf. giganteus	L jaw with M2-4
MV P230027	Macropus cf. giganteus	Mt IV
MV P230028	Macropus cf. giganteus	pelvic frag with acetabulum (large)
MV P230089	Macropus cf. giganteus	L&R humeral frags, L 4th prox. Phals x2, R i1, femoral head, pelvic frag, fibular frag, R cuboid, distal phal, rib
MV P230089	Macropus cf. rufogriseus	L calcaneum, part 5th Mt, metacarpal, pelvic frag, part prox and complet medial and distal 4th phals.
MV P230089	Thylogale?	L Mt IV x2, R calcaneum x2, L astragalus
MV P230089	Lasiorhinus sp.	1L, 2R partial ulnae, L&R pelvic frag, L humeral frag, jaw frag x3
MV P230090	Macropus cf. giganteus	L&R 4th prox phal, Mt V shaft, part calc
MV P230090	Thylogale?	part Mt IV
MV P230091	cf. Thylogale	R maxilla with M1-4
MV P230092	Macropus cf. giganteus	L lower M3 and L upper M
MV P230093	Wallabia cf. bicolor	R maxilla with P3-M4
MV P230095	Macropus cf. giganteus	L jaw with M3-4
MV P230096	Macropus cf. giganteus	tibial shaft and distal epiphysis frag, 4th medial phal
MV P230096	Macropus cf. rufogriseus	pelvic frag x2
MV P230096	Macropus cf. giganteus	femoral shaft
MV P230096	rodent	incisor frag x5, molar
MV P230096	dasyurid (quoll)	molar
MV P230096	Peramelid	ungual phal.
MV P230096	Macropus cf. rufogriseus	pelvic frag, part scapula, distal tibia, L calcaneum,edentulous R mandible
MV P230096	Macropus cf. giganteus	molar
MV P230096	Lasiorhinus sp.	molar frag
MV P230096	Lasiorhinus krefftii	distal I1
MV P230097	Macropus cf. giganteus	R tibial shaft
MV P230098	Macropus cf. giganteus	L astragalus
MV P230098	Dasyurid	L dist humerus
MV P230099	Macropus cf. giganteus	4th ungual phalanx
MV P230099	Macropus cf. rufogriseus	R femoral shaft and part scapula
MV P230100	Macropus cf. rufogriseus	L astragalus
MV P230100	Macropus cf. giganteus	4th ungual phalanx
MV P230100	Thylogale?	L calcaneum
MV P230100	Lasiorhinus sp.	humeral shaft, molar frag (juv)
MV P230101	Lasiorhinus sp.	molar in jaw frag
MV P230101	Macropus cf. giganteus	i1 and navicular
MV P230101	Macropus cf. rufogriseus	Mt IV&V, 4th prox and medial phals (at least 2 ind)
MV P230102	Macropus cf. rufogriseus	calcaneum (2 pieces), 4th medial phalanx x2
MV P230102	Macropus cf. giganteus	2 molars (1 part), cuboid, humeral frag, part 4th prox. Phal, 4th ung. Phal
MV P230102	Lasiorhinus sp.	maxillary frag, 2 molars (1 adult one juvenile)
MV P230103	Lasiorhinus sp.	molar frag
MV P230103	Macropus cf. rufogriseus	Mt IV&V and calcaneum frag
MV P230103	Macropus cf. giganteus	distal Mt IV&V, part calcaneum
MV P230112	Macropus cf. ferragus	cuboid
MV P230127	Macropus cf. giganteus	4th proximal phalanx
MV P230138	Macropus cf. giganteus	R upper molar
MV P230141	Lasiorhinus cf. krefftii (wide incisors)	dentary missing L ascendins ramus
MV P230141	rodent	incisor frag
MV P230154	Macropus cf. giganteus	4th ungual phalanx
MV P230155	Macropus cf. ferragus/giganteus	v. large lumbar vert
MV P230194	Lasiorhinus sp.	L jaw
MV P228866 a,b	cf. Lasiorhinus	R pelvic frag x2
MV P228965 a,b,c	Lasiorhinus cf. krefftii (wide incisors)	jaw frag x3
MV P228966 a,b,c	Macropus cf. giganteus	associated L astragalus, part calcaneum and cuboid
no number	Macropus cf. giganteus	Mt V and part i1
no number	Lasiorhinus sp.	molar frag
